# Supplementary material for: HMCN1 as a conserved biomarker of epithelial–mesenchymal transition: a cross-cancer analysis
Source: Front Oncol. 2025 Dec 12;15:1730887. doi: 10.3389/fonc.2025.1730887 (PMC12740748; doi:10.3389/fonc.2025.1730887)
Supplement: Supplementary Figure 1 — (A, B) Bibliometric analysis of HMCN1 in oncology, showing the rising publication trend and the current research focus on prognosis, mutation, and therapy. (C, D) Single-cell RNA sequencing and spatial transcriptomics reveal the expression pattern of HMCN1. [file DataSheet1.zip › Supplementary files/Supplementary Table S1.xlsx]

## Sheet: Sheet1
Category	Abbreviation/Term	Full Name
Cancer Type	ACC	Adrenocortical carcinoma
Cancer Type	BLCA	Bladder Urothelial Carcinoma
Cancer Type	BRCA	Breast invasive carcinoma
Cancer Type	CESC	Cervical squamous cell carcinoma and endocervical adenocarcinoma
Cancer Type	CHOL	Cholangiocarcinoma
Cancer Type	COAD	Colon adenocarcinoma
Cancer Type	GBM	Glioblastoma multiforme
Cancer Type	KICH	Kidney Chromophobe
Cancer Type	KIRC	Kidney renal clear cell carcinoma
Cancer Type	KIRP	Kidney renal papillary cell carcinoma
Cancer Type	LIHC	Liver hepatocellular carcinoma
Cancer Type	LUAD	Lung adenocarcinoma
Cancer Type	LUSC	Lung squamous cell carcinoma
Cancer Type	OV	Ovarian serous cystadenocarcinoma
Cancer Type	PAAD	Pancreatic adenocarcinoma
Cancer Type	PRAD	Prostate adenocarcinoma
Cancer Type	READ	Rectum adenocarcinoma
Cancer Type	SKCM	Skin Cutaneous Melanoma
Cancer Type	STAD	Stomach adenocarcinoma
Cancer Type	UCEC	Uterine Corpus Endometrial Carcinoma
Cancer Type	UCS	Uterine Carcinosarcoma
Database/Project	CPTAC	Clinical Proteomic Tumor Analysis Consortium
Database/Project	GEO	Gene Expression Omnibus
Database/Project	GTEx	Genotype-Tissue Expression
Database/Project	HPA	Human Protein Atlas
Database/Project	PDB	Protein Data Bank
Database/Project	TCGA	The Cancer Genome Atlas
Statistical Term	DFI	Disease-free Interval
Statistical Term	DSS	Disease-specific Survival
Statistical Term	OR	Odds Ratio
Statistical Term	OS	Overall Survival
Statistical Term	PFI	Progression-Free Interval
Statistical Term	ROC	Receiver Operating Characteristic
Statistical Term	SNV	Single Nucleotide Variation
Biological Process	ECM	Extracellular Matrix
Biological Process	EMT	Epithelial-Mesenchymal Transition
Biological Process	TME	Tumor Microenvironment
CPTAC Dataset	LIHC_HBV	Liver Hepatocellular Carcinoma & Hepatitis B Virus
CPTAC Dataset	BRCA_BI	Breast Invasive Carcinoma & Broad Institute
CPTAC Dataset	COAD_PNNL	Colon Adenocarcinoma & Pacific Northwest National Laboratory
CPTAC Dataset	OV_JHU	Ovarian serous cystadenocarcinoma & Johns Hopkins University
CPTAC Dataset	OV_PNNL	Ovarian serous cystadenocarcinoma & Pacific Northwest National Laboratory
Research Institution	BI	Broad Institute
Research Institution	JHU	Johns Hopkins University
Research Institution	PNNL	Pacific Northwest National Laboratory
